# Supplementary material for: Combining WGCNA and machine learning to construct basement membrane-related gene index helps to predict the prognosis and tumor microenvironment of HCC patients and verifies the carcinogenesis of key gene CTSA
Source: Front Immunol. 2023 May 23;14:1185916. doi: 10.3389/fimmu.2023.1185916 (PMC10242074; doi:10.3389/fimmu.2023.1185916)
Supplement: Supplementary file 1 [file Table_1.xlsx]

## Sheet: Sheet1
Gene name	Forward Sequence	Reverse Sequence
CTSA	GCTTCGTGAAGGAGTTCTCCCA	CTGTGGTCATCAGTATGGCTGC
β-actin	CACCATTGGCAATGAGCGGTTC	AGGTCTTTGCGGATGTCCACGT
